# Supplementary material for: High-Efficiency CsPbBr3 Light-Emitting Diodes using One-Step Spin-Coating In Situ Dynamic Thermal Crystallization
Source: Micromachines (Basel). 2023 May 24;14(6):1104. doi: 10.3390/mi14061104 (PMC10300846; doi:10.3390/mi14061104)
Supplement: Supplementary file 1 [file micromachines-14-01104-s001.zip]

Archive with 1 entries (1 files):
- micromachines-2379580-supplementary.pdf
